# Supplementary material for: The predictive value of prognostic immune and nutritional index in esophageal squamous cell carcinoma receiving neoadjuvant immunochemotherapy: a retrospective propensity score matching study
Source: Front Immunol. 2026 May 21;17:1735135. doi: 10.3389/fimmu.2026.1735135 (PMC13233711; doi:10.3389/fimmu.2026.1735135)
Supplement: Supplementary file 5 [file Table2.xlsx]

## Sheet: PINI SPSS
DFSstatus	DFS	OS	OSstatus	Age	Sex	BMI	smoking	drinking	location	method	Differentiation	Vinvasion	Pinvasion	length	TREAT	T stage	N stage	PINI	ALB	NEU	PLT	LYM	MON	NLR	PLR	LMR	SII	SIRI	PNI
1	4	7	1	57	1	22.1453	0	1	2	0	1	0	1	5	0	2	1	3.034	3.76	6.1	133	2	0.5	3.05	66.5	4	405.65	1.525	47.6
1	6	8	1	67	1	21.0772	1	0	2	0	3	0	0	1	0	1	1	3.133	3.87	4.2	169	1.4	0.5	3	120.714	2.8	507	1.5	45.7
1	3	8	1	60	1	23.5883	1	1	2	0	3	0	0	1	0	2	1	3.232	3.98	3	239	1.4	0.5	2.14286	170.714	2.8	512.143	1.07143	46.8
1	3	8	1	59	1	19.721	1	1	2	0	2	1	1	5.2	0	2	1	3.583	4.37	3.5	192	1.4	0.5	2.5	137.143	2.8	480	1.25	50.7
1	7	10	1	50	1	21.2245	1	1	1	0	3	1	1	5.6	0	2	0	3.304	4.06	4	197	1.3	0.5	3.07692	151.538	2.6	606.154	1.53846	47.1
1	7	10	1	50	1	21.2245	1	1	1	0	3	1	1	5.6	0	2	0	3.408	4.02	3.9	197	1.1	0.3	3.54545	179.091	3.66667	698.455	1.06364	45.7
1	7	11	1	65	1	22.4913	1	1	2	0	2	1	1	5	0	2	1	3.286	4.04	4.7	228	1.8	0.5	2.61111	126.667	3.6	595.333	1.30556	49.4
1	6	11	1	63	0	21.0772	0	0	1	0	3	0	1	4.5	0	2	1	3.312	4.38	4	236	1.8	0.9	2.22222	131.111	2	524.444	2	52.8
1	3	12	1	74	1	24.0882	0	1	3	1	2	0	0	4.2	0	2	1	3.261	4.09	4.7	237	1.7	0.6	2.76471	139.412	2.83333	655.235	1.65882	49.4
1	6	12	1	65	1	23.8754	1	1	3	0	3	0	0	1	0	1	1	3.295	4.05	5.9	290	2.5	0.5	2.36	116	5	684.4	1.18	53
1	7	12	1	45	1	19.1001	1	1	2	0	3	1	1	2	1	2	1	3.464	4.16	3.2	169	1.3	0.4	2.46154	130	3.25	416	0.984615	48.1
1	7	13	1	53	1	20.0796	1	1	1	0	2	0	0	2.8	0	2	1	3.038	3.92	4.3	223	1.6	0.7	2.6875	139.375	2.28571	599.312	1.88125	47.2
1	4	13	1	68	1	21.9713	0	1	3	0	2	1	1	9.5	1	2	1	3.385	4.15	3.6	206	1.4	0.5	2.57143	147.143	2.8	529.714	1.28571	48.5
1	6	13	1	71	1	19.4874	1	1	2	0	2	0	0	4	1	2	0	3.477	4.33	4.8	181	1.5	0.6	3.2	120.667	2.5	579.2	1.92	50.8
1	9	14	1	66	1	19.2653	0	0	2	0	2	0	0	2.2	0	1	1	2.932	3.88	5.2	203	1.7	0.8	3.05882	119.412	2.125	620.941	2.44706	47.3
1	8	14	1	56	1	21.2245	1	1	3	1	2	1	0	2.6	1	2	1	2.98	3.7	3.2	192	1.1	0.5	2.90909	174.545	2.2	558.545	1.45455	42.5
1	3	14	1	67	1	22.3214	1	1	3	0	1	0	0	3	0	2	1	2.991	3.79	3.9	237	1.2	0.6	3.25	197.5	2	770.25	1.95	43.9
1	6	14	1	59	1	19.79	1	1	2	0	2	1	1	3.2	0	2	1	3.072	3.88	4.9	156	1.7	0.6	2.88235	91.7647	2.83333	449.647	1.72941	47.3
1	5	14	1	69	1	26.2188	1	1	3	0	3	0	0	4.6	1	1	1	3.205	3.95	4	242	1.4	0.5	2.85714	172.857	2.8	691.429	1.42857	46.5
1	3	14	1	57	1	22.3214	1	1	3	0	2	0	0	3	0	2	1	3.25	4	5.2	302	1.9	0.5	2.73684	158.947	3.8	826.526	1.36842	49.5
1	3	14	1	58	0	21.7738	0	0	3	0	1	0	0	2	0	2	1	3.315	4.15	3	168	1.2	0.6	2.5	140	2	420	1.5	47.5
1	9	15	1	64	1	20.9042	1	1	2	0	1	0	0	1.8	0	1	1	2.998	3.72	4.7	173	1.3	0.5	3.61538	133.077	2.6	625.462	1.80769	43.7
1	10	15	1	61	1	23.2335	1	1	2	0	2	0	0	1	0	1	0	3.209	4.11	4.1	179	1.4	0.7	2.92857	127.857	2	524.214	2.05	48.1
1	3	16	1	61	1	21.3039	1	1	2	0	2	0	0	0	0	0	0	3.108	3.92	4.2	271	1.6	0.6	2.625	169.375	2.66667	711.375	1.575	47.2
1	10	17	1	54	0	23.1911	0	0	2	0	3	0	0	2.3	0	2	0	3.438	4.52	4.9	147	1.8	0.9	2.72222	81.6667	2	400.167	2.45	54.2
1	4	17	1	54	1	21.2585	1	1	1	0	3	1	1	3	0	2	1	3.509	4.21	3.5	202	1.2	0.4	2.91667	168.333	3	589.167	1.16667	48.1
1	9	18	1	62	1	21.9671	1	1	1	0	2	1	1	2.8	0	2	1	3.054	3.86	4.2	188	1.5	0.6	2.8	125.333	2.5	526.4	1.68	46.1
1	9	18	1	54	1	20.5714	0	0	2	0	2	0	0	3.5	0	1	1	3.153	3.97	4.6	174	1.5	0.6	3.06667	116	2.5	533.6	1.84	47.2
1	11	18	1	51	1	22.1453	1	1	3	0	2	0	0	4.2	0	2	1	3.227	4.13	4.6	204	1.6	0.7	2.875	127.5	2.28571	586.5	2.0125	49.3
1	10	18	1	49	0	23.1405	1	1	2	0	3	1	1	5	1	1	1	3.525	4.15	3.5	253	1.1	0.3	3.18182	230	3.66667	805	0.954545	47
1	5	19	1	61	1	20.5693	1	1	2	0	3	0	0	3.5	0	2	1	3.279	4.11	4.2	171	1.5	0.6	2.8	114	2.5	478.8	1.68	48.6
1	5	20	1	55	1	21.9671	0	1	3	0	2	0	1	4.6	0	2	1	3.027	3.83	4.3	200	1.7	0.6	2.52941	117.647	2.83333	505.882	1.51765	46.8
1	8	20	1	57	1	19.5682	1	1	3	0	3	1	1	0	0	0	0	3.356	4.04	3.4	224	1.2	0.4	2.83333	186.667	3	634.667	1.13333	46.4
1	8	21	1	56	1	21.7051	0	1	3	1	3	0	0	5	0	2	1	3.124	3.86	4.1	208	1.5	0.5	2.73333	138.667	3	568.533	1.36667	46.1
1	5	21	1	57	1	19.5682	1	1	3	0	3	1	1	0	0	0	0	3.45	4.3	4	165	1.5	0.6	2.66667	110	2.5	440	1.6	50.5
1	8	22	1	62	1	21.4533	1	1	3	1	2	0	0	1.8	0	1	0	3.22	4.2	3.9	241	1.5	0.8	2.6	160.667	1.875	626.6	2.08	49.5
1	11	23	1	60	0	21.83	1	1	1	0	3	0	0	2.4	0	1	0	3.243	4.07	3.5	272	1.2	0.6	2.91667	226.667	2	793.333	1.75	46.7
1	5	23	1	72	1	19.487	1	0	2	0	3	1	0	2.8	1	1	1	3.489	4.11	3.6	218	1.2	0.3	3	181.667	4	654	0.9	47.1
1	7	24	1	72	1	19.0451	1	1	2	0	2	0	0	4	1	2	1	3.282	3.88	3.7	124	1.1	0.3	3.36364	112.727	3.66667	417.091	1.00909	44.3
1	8	25	1	69	0	26.1719	1	0	1	0	3	1	0	3	1	2	1	2.908	3.62	4.9	195	1.4	0.5	3.5	139.286	2.8	682.5	1.75	43.2
1	8	25	1	52	1	21.4533	1	1	3	1	2	0	0	4.3	0	2	1	2.915	3.55	3.9	241	1.3	0.4	3	185.385	3.25	723	1.2	42
1	8	25	1	54	1	21.0772	1	1	2	0	2	1	1	3	0	2	1	3.245	4.15	3.9	183	1.8	0.7	2.16667	101.667	2.57143	396.5	1.51667	50.5
1	13	26	1	71	1	19.6052	0	0	2	0	3	0	0	2.5	0	1	0	3.27	4.1	3.9	235	1.5	0.6	2.6	156.667	2.5	611	1.56	48.5
1	8	26	1	75	1	21.9671	0	0	2	0	3	0	0	3	0	2	1	3.43	4.2	4.2	154	1.3	0.5	3.23077	118.462	2.6	497.538	1.61538	48.5
1	15	28	1	63	1	23.8751	0	1	3	1	3	1	0	6.4	1	2	1	3.221	3.89	3.6	190	1.1	0.4	3.27273	172.727	2.75	621.818	1.30909	44.4
1	4	30	1	68	1	24.093	1	1	3	0	1	0	0	2	0	2	1	3.412	4.18	3.7	213	1.3	0.5	2.84615	163.846	2.6	606.231	1.42308	48.3
1	5	31	1	62	1	22.3214	1	1	2	0	2	0	0	2.2	1	1	1	3.21	3.8	4	231	1.3	0.3	3.07692	177.692	4.33333	710.769	0.923077	44.5
1	3	32	1	51	1	22.5896	1	1	3	0	2	0	0	2.7	0	1	1	3.288	4.12	5.5	165	1.5	0.6	3.66667	110	2.5	605	2.2	48.7
1	9	32	1	66	1	19.1001	1	1	2	0	3	0	0	4	0	2	0	3.437	4.13	3.6	289	1.2	0.4	3	240.833	3	867	1.2	47.3
1	6	33	1	73	1	22.0386	1	1	1	0	3	1	1	4.5	0	2	1	3.104	3.76	4.1	180	1.6	0.4	2.5625	112.5	4	461.25	1.025	45.6
1	8	34	1	48	1	22.68	1	1	2	0	2	0	1	1.6	0	2	1	3.063	3.87	4.2	252	2.6	0.6	1.61538	96.9231	4.33333	407.077	0.969231	51.7
1	17	34	1	51	1	20.7612	0	1	3	0	3	1	1	2.5	1	2	1	3.128	4.02	5.1	274	2	0.7	2.55	137	2.85714	698.7	1.785	50.2
1	10	35	1	59	0	20.5499	1	0	3	1	3	0	0	4	0	2	1	3.058	4.02	4.4	197	1.7	0.8	2.58824	115.882	2.125	509.882	2.07059	48.7
1	13	35	1	57	1	22.6562	1	0	2	0	1	0	1	4.8	0	2	0	3.502	4.28	4.1	208	1.3	0.5	3.15385	160	2.6	656	1.57692	49.3
0	36	36	0	59	1	25.8806	1	1	3	0	1	0	0	2	1	1	1	2.998	3.72	3.5	146	1.4	0.5	2.5	104.286	2.8	365	1.25	44.2
1	15	36	0	72	1	21.7738	0	1	2	0	2	0	0	2.5	1	2	1	3.015	4.05	5.7	207	1.7	0.9	3.35294	121.765	1.88889	694.059	3.01765	49
0	36	36	0	74	1	21.7738	0	1	2	0	2	0	0	2	1	1	1	3.022	3.98	4.2	177	1.4	0.8	3	126.429	1.75	531	2.4	46.8
0	36	36	0	75	1	19.1001	1	1	2	0	3	0	1	4	0	2	1	3.164	4.06	3.6	153	1.7	0.7	2.11765	90	2.42857	324	1.48235	49.1
1	17	36	0	61	1	25.5588	1	1	3	1	1	0	0	7.4	1	2	1	3.173	4.07	3.8	195	1.5	0.7	2.53333	130	2.14286	494	1.77333	48.2
0	36	36	0	53	1	22.3081	1	1	2	0	2	1	1	0	0	0	0	3.225	4.05	3.8	209	1.6	0.6	2.375	130.625	2.66667	496.375	1.425	48.5
0	36	36	0	68	1	24.093	1	0	2	0	1	0	0	0	0	0	0	3.272	4.18	4.5	136	1.7	0.7	2.64706	80	2.42857	360	1.85294	50.3
0	36	36	0	68	1	22.0386	0	1	2	0	1	0	0	0	0	0	0	3.32	4	5.1	239	1.3	0.4	3.92308	183.846	3.25	937.615	1.56923	46.5
0	36	36	0	63	1	22.8374	1	1	2	0	3	0	0	2.4	0	1	0	3.358	4.12	4	161	1.6	0.5	2.5	100.625	3.2	402.5	1.25	49.2
1	15	36	0	72	1	22.2656	0	1	3	0	3	0	0	3.2	1	1	1	3.376	4.14	4	353	1.7	0.5	2.35294	207.647	3.4	830.588	1.17647	49.9
1	29	36	0	47	1	19.3821	1	1	2	0	2	0	0	4.4	1	2	1	3.457	4.23	4	187	1.3	0.5	3.07692	143.846	2.6	575.385	1.53846	48.8
0	37	37	0	50	1	23.4375	0	0	3	1	2	0	0	2	0	1	1	3.058	4.02	4	134	1.6	0.8	2.5	83.75	2	335	2	48.2
0	37	37	0	55	1	18.3655	1	0	2	0	2	1	1	4.5	1	2	1	3.135	3.95	3.7	203	1.6	0.6	2.3125	126.875	2.66667	469.438	1.3875	47.5
1	14	37	0	61	0	20.83	0	0	2	0	3	0	0	0	0	0	0	3.169	3.91	4.5	213	1.5	0.5	3	142	3	639	1.5	46.6
1	13	37	0	68	0	20.5693	0	0	3	0	3	0	0	0	0	0	0	3.185	3.85	3.1	126	1.1	0.4	2.81818	114.545	2.75	355.091	1.12727	44
0	37	37	0	64	1	21.2245	1	0	3	1	2	0	0	3.8	0	1	0	3.225	4.05	3.6	209	1.7	0.6	2.11765	122.941	2.83333	442.588	1.27059	49
0	37	37	0	58	1	19.3625	1	0	2	0	1	0	0	2.6	0	2	1	3.268	4.02	3.7	200	1.5	0.5	2.46667	133.333	3	493.333	1.23333	47.7
1	15	37	0	60	0	22.0741	0	0	2	0	2	0	0	0	0	0	0	3.295	4.05	3.9	138	1.2	0.5	3.25	115	2.4	448.5	1.625	46.5
0	37	37	0	62	1	22.0386	1	0	2	0	1	0	0	2.7	0	1	0	3.329	4.01	4.1	216	1.2	0.4	3.41667	180	3	738	1.36667	46.1
0	37	37	0	67	1	21.9671	1	1	2	0	2	0	0	5.2	1	2	1	3.421	4.19	3.6	161	1.3	0.5	2.76923	123.846	2.6	445.846	1.38462	48.4
0	37	37	0	69	0	20.202	0	0	2	0	3	0	0	3.6	0	1	1	3.448	4.22	3.8	181	1.5	0.5	2.53333	120.667	3	458.533	1.26667	49.7
1	21	38	0	60	1	19.8352	1	0	2	0	3	0	0	1.6	0	1	1	3.144	3.96	4	330	1.6	0.6	2.5	206.25	2.66667	825	1.5	47.6
0	38	38	0	58	1	24.968	1	1	3	0	1	0	0	0	0	0	0	3.234	4.06	4.4	139	1.6	0.6	2.75	86.875	2.66667	382.25	1.65	48.6
0	38	38	0	60	1	20.0796	0	1	2	0	3	0	0	2.8	0	2	0	3.27	4.1	3.5	176	1.7	0.6	2.05882	103.529	2.83333	362.353	1.23529	49.5
0	38	38	0	60	1	20.0796	0	1	2	0	3	0	0	2.8	0	2	0	3.342	4.18	3.9	276	1.5	0.6	2.6	184	2.5	717.6	1.56	49.3
0	38	38	0	64	1	24.5675	1	0	2	0	2	0	0	2.5	0	2	0	3.358	4.12	4	150	1.4	0.5	2.85714	107.143	2.8	428.571	1.42857	48.2
1	18	38	0	48	1	21.9525	1	1	1	0	2	0	0	1.3	0	1	0	3.437	4.13	4.1	165	1.3	0.4	3.15385	126.923	3.25	520.385	1.26154	47.8
0	38	38	0	65	1	21.2585	1	1	2	0	2	0	0	0	0	0	0	3.484	4.26	4	174	1.4	0.5	2.85714	124.286	2.8	497.143	1.42857	49.6
0	38	38	0	66	1	23.5294	0	1	2	0	3	0	0	0	0	0	0	3.511	4.29	3	185	1.6	0.5	1.875	115.625	3.2	346.875	0.9375	50.9
0	38	38	0	71	1	23.03	1	1	3	0	1	0	0	0	0	0	0	3.588	4.22	3.2	254	1.8	0.3	1.77778	141.111	6	451.556	0.533333	51.2
0	39	39	0	65	0	21.2306	1	1	2	0	2	0	0	4.2	0	1	0	3.013	3.97	3.3	208	2	0.8	1.65	104	2.5	343.2	1.32	49.7
0	39	39	0	66	1	21.9671	1	1	2	0	2	0	0	0	0	0	0	3.236	4.14	3.3	154	1.5	0.7	2.2	102.667	2.14286	338.8	1.54	48.9
0	39	39	0	67	1	21.5139	1	1	2	0	2	0	0	0	0	0	0	3.29	4.2	3.8	187	1.6	0.7	2.375	116.875	2.28571	444.125	1.6625	50
0	39	39	0	50	1	24.977	0	1	3	0	3	0	0	0	0	0	0	3.297	4.13	3.8	223	1.5	0.6	2.53333	148.667	2.5	564.933	1.52	48.8
1	19	39	0	74	0	19.5965	0	0	3	0	1	0	0	1.4	0	1	1	3.374	4.06	4.3	222	1.4	0.4	3.07143	158.571	3.5	681.857	1.22857	47.6
0	39	39	0	67	1	23.8281	0	1	3	1	2	0	0	0	0	0	0	3.423	4.27	4.4	224	1.6	0.6	2.75	140	2.66667	616	1.65	50.7
0	39	39	0	73	1	22.7732	0	1	2	0	1	0	0	0	0	0	0	3.448	4.22	3.2	154	1.8	0.5	1.77778	85.5556	3.6	273.778	0.888889	51.2
0	39	39	0	73	1	21.5139	1	1	2	0	1	0	0	0	0	0	0	3.491	4.19	3.2	218	1.2	0.4	2.66667	181.667	3	581.333	1.06667	47.9
0	40	40	0	58	1	21.6128	1	1	2	0	3	1	1	2.6	0	2	0	2.709	3.71	4.3	125	1.5	0.9	2.86667	83.3333	1.66667	358.333	2.58	44.6
1	10	40	0	58	1	20.9877	0	0	2	0	1	0	0	0	0	0	0	2.738	3.82	4.1	183	1.3	1	3.15385	140.769	1.3	577.154	3.15385	44.7
1	10	40	1	62	1	23.4375	0	1	2	0	2	1	0	6.5	1	2	1	3.027	3.83	3.5	133	1.5	0.6	2.33333	88.6667	2.5	310.333	1.4	45.8
0	40	40	0	52	1	20.9572	1	1	2	0	2	0	1	2.5	1	2	0	3.09	3.9	4.6	159	1.5	0.6	3.06667	106	2.5	487.6	1.84	46.5
0	40	40	0	57	1	22.5827	1	1	3	1	2	1	1	3	1	1	1	3.139	4.11	3.9	157	1.5	0.8	2.6	104.667	1.875	408.2	2.08	48.6
0	40	40	0	69	1	22.9591	0	0	2	0	1	0	0	0	0	0	0	3.369	4.21	4.1	214	1.8	0.6	2.27778	118.889	3	487.444	1.36667	51.1
0	40	40	0	65	1	25.1559	0	1	1	0	2	0	0	0	0	0	0	3.394	4.16	3.2	169	1.4	0.5	2.28571	120.714	2.8	386.286	1.14286	48.6
1	11	40	0	71	1	22.4082	0	1	3	0	3	1	0	3.8	0	1	0	3.43	4.2	4.2	136	1	0.5	4.2	136	2	571.2	2.1	47
0	40	40	0	51	1	22.3214	1	0	3	0	3	0	0	0	0	0	0	3.509	4.21	3.8	153	1.2	0.4	3.16667	127.5	3	484.5	1.26667	48.1
0	40	40	0	58	1	21.4533	1	1	2	0	2	0	0	0	0	0	0	3.543	4.17	3.8	196	1.4	0.3	2.71429	140	4.66667	532	0.814286	48.7
0	40	40	0	68	0	23.4952	0	0	3	0	1	0	0	0	0	0	0	3.552	4.18	3.5	204	1.4	0.3	2.5	145.714	4.66667	510	0.75	48.8
0	41	41	0	71	1	19.487	0	0	1	0	3	0	0	3	0	1	0	3.207	4.03	3.4	154	1.2	0.6	2.83333	128.333	2	436.333	1.7	46.3
0	41	41	0	68	1	21.2953	1	1	2	0	2	0	0	4.2	0	2	0	3.227	4.13	4.5	237	1.4	0.7	3.21429	169.286	2	761.786	2.25	48.3
0	41	41	0	66	0	23.7954	0	0	3	0	3	0	0	1.5	0	2	0	3.336	3.94	3.1	221	1.1	0.3	2.81818	200.909	3.66667	622.818	0.845455	44.9
0	41	41	0	66	1	21.3039	1	1	3	1	2	0	0	3	0	2	0	3.403	4.17	3.7	145	1.6	0.5	2.3125	90.625	3.2	335.312	1.15625	49.7
0	41	41	0	69	1	20.0796	1	1	2	0	2	0	0	1.3	0	1	0	3.455	4.15	3.7	198	1	0.4	3.7	198	2.5	732.6	1.48	46.5
0	41	41	0	66	0	22.6003	0	1	2	0	2	0	0	0	0	0	0	3.502	4.28	3.9	194	1.4	0.5	2.78571	138.571	2.8	540.429	1.39286	49.8
0	42	42	0	60	1	20.8209	1	1	3	0	1	0	0	0	0	0	0	3.155	4.05	4.1	254	1.4	0.7	2.92857	181.429	2	743.857	2.05	47.5
1	26	42	0	67	1	20.7612	1	0	2	0	1	0	0	0	0	0	0	3.275	3.95	3.8	138	1.2	0.4	3.16667	115	3	437	1.26667	45.5
0	42	42	0	55	1	19.8839	0	1	2	0	3	1	1	3.2	0	2	1	3.43	4.2	3.9	122	1.5	0.5	2.6	81.3333	3	317.2	1.3	49.5
0	42	42	0	75	1	21.2585	1	0	3	1	2	0	0	0	0	0	0	3.43	4.2	4.3	226	1.2	0.5	3.58333	188.333	2.4	809.833	1.79167	48
0	42	42	0	64	1	22.0386	1	1	1	0	2	0	0	0	0	0	0	3.435	4.05	3.7	106	1.3	0.3	2.84615	81.5385	4.33333	301.692	0.853846	47
0	42	42	0	67	1	20.7612	1	0	2	0	1	0	0	0	0	0	0	3.498	4.12	3.8	176	1.2	0.3	3.16667	146.667	4	557.333	0.95	47.2
0	42	42	0	56	1	20.7612	1	1	2	0	3	0	0	0	0	0	0	3.545	4.25	3.8	276	1.2	0.4	3.16667	230	3	874	1.26667	48.5
0	42	42	0	66	1	19.4674	1	1	2	0	3	0	1	3	0	2	0	3.556	4.34	5.8	107	1.3	0.5	4.46154	82.3077	2.6	477.385	2.23077	49.9
0	42	42	0	64	1	21.6333	1	0	3	0	2	0	0	5.2	1	1	1	3.615	4.25	3.1	225	1.3	0.3	2.38462	173.077	4.33333	536.538	0.715385	49
0	43	43	0	72	1	25.3086	1	1	2	0	2	0	0	2	0	1	0	3.241	3.99	4.5	140	1.4	0.5	3.21429	100	2.8	450	1.60714	46.9
0	43	43	0	63	1	23.5294	1	1	2	0	1	0	0	1.5	0	1	1	3.335	4.25	4	291	1.5	0.7	2.66667	194	2.14286	776	1.86667	50
1	24	43	0	72	1	19.1327	0	1	1	0	1	0	0	4	1	2	1	3.355	4.35	3.2	193	1.8	0.8	1.77778	107.222	2.25	343.111	1.42222	52.5
0	43	43	0	62	1	21.9671	1	1	2	0	1	0	0	0	0	0	0	3.441	4.29	4.2	215	1.5	0.6	2.8	143.333	2.5	602	1.68	50.4
0	43	43	0	60	1	22.8571	1	1	3	0	2	0	0	0.8	1	1	0	3.457	4.23	3.8	243	1.2	0.5	3.16667	202.5	2.4	769.5	1.58333	48.3
0	43	43	0	47	1	20.3816	1	1	1	0	1	0	0	0	0	0	0	3.502	4.28	3.9	155	1.3	0.5	3	119.231	2.6	465	1.5	49.3
0	43	43	0	63	1	21.2245	1	1	2	0	2	0	0	0	0	0	0	3.516	4.14	3.3	178	1.3	0.3	2.53846	136.923	4.33333	451.846	0.761538	47.9
0	43	43	0	61	1	24.093	1	1	3	0	2	0	0	0	0	0	0	3.543	4.17	3.2	190	1.2	0.3	2.66667	158.333	4	506.667	0.8	47.7
1	18	44	0	67	1	22.571	1	1	3	1	2	0	0	1	1	1	0	3.058	4.02	3.3	194	1.6	0.8	2.0625	121.25	2	400.125	1.65	48.2
1	21	44	0	66	0	21.7784	0	0	2	0	3	0	0	0	0	0	0	3.302	3.98	4.2	167	1.2	0.4	3.5	139.167	3	584.5	1.4	45.8
0	44	44	0	62	1	22.3214	1	1	2	0	3	0	0	0	0	0	0	3.338	4.02	3.4	176	1.2	0.4	2.83333	146.667	3	498.667	1.13333	46.2
0	44	44	0	53	1	18.3655	0	0	2	0	2	0	0	0	0	0	0	3.38	4.3	4.1	148	1.7	0.7	2.41176	87.0588	2.42857	356.941	1.68824	51.5
0	44	44	0	65	1	21.4533	0	1	2	0	2	0	0	2.4	0	2	0	3.405	4.25	2.7	280	1.7	0.6	1.58824	164.706	2.83333	444.706	0.952941	51
0	44	44	0	67	1	24.2215	0	0	2	0	2	0	0	0	0	0	0	3.419	4.11	3.3	210	1.3	0.4	2.53846	161.538	3.25	533.077	1.01538	47.6
0	44	44	0	56	1	22.3214	1	1	2	0	3	0	0	0	0	0	0	3.448	4.22	3.6	180	1.7	0.5	2.11765	105.882	3.4	381.176	1.05882	50.7
0	44	44	0	69	1	21.2585	1	1	2	0	1	0	0	1.2	0	1	0	3.455	4.15	4	276	1.5	0.4	2.66667	184	3.75	736	1.06667	49
1	20	44	0	70	1	22.1453	1	0	2	0	2	0	0	3	0	2	1	3.455	4.15	3.9	182	1.3	0.4	3	140	3.25	546	1.2	48
0	44	44	0	74	1	21.6713	0	1	2	0	2	0	0	0.8	0	1	0	3.462	4.08	3.1	240	0.9	0.3	3.44444	266.667	3	826.667	1.03333	45.3
1	23	45	0	54	1	18.2899	1	1	2	0	2	0	1	3	1	2	1	3.087	4.13	3.9	253	1.9	0.9	2.05263	133.158	2.11111	519.316	1.84737	50.8
1	15	45	0	72	1	19.79	0	1	3	0	3	0	0	0	0	0	0	3.088	3.82	3.8	157	1.4	0.5	2.71429	112.143	2.8	426.143	1.35714	45.2
1	15	45	0	72	1	19.79	0	1	3	0	3	0	0	0	0	0	0	3.126	3.94	3.8	157	1.6	0.6	2.375	98.125	2.66667	372.875	1.425	47.4
0	45	45	0	56	1	24.4352	1	0	3	1	2	1	1	1.5	1	2	1	3.255	4.55	4.1	379	1.5	1.2	2.73333	252.667	1.25	1035.93	3.28	53
0	45	45	0	70	1	20.7612	1	0	2	0	3	0	0	1.4	0	1	0	3.259	4.01	3.1	179	1.3	0.5	2.38462	137.692	2.6	426.846	1.19231	46.6
1	28	45	0	57	1	19.5918	1	0	2	0	3	0	0	1.8	0	2	1	3.322	4.08	4.1	307	1.4	0.5	2.92857	219.286	2.8	899.071	1.46429	47.8
0	45	45	0	72	0	21.3039	1	1	2	0	2	0	0	3	0	1	1	3.331	4.09	3.4	234	1.3	0.5	2.61538	180	2.6	612	1.30769	47.4
0	45	45	0	73	1	25.2363	1	1	3	1	3	1	1	2	1	2	1	3.389	4.31	6.2	211	1.5	0.7	4.13333	140.667	2.14286	872.133	2.89333	50.6
0	45	45	0	72	0	21.3039	1	1	2	0	2	0	0	3	0	1	1	3.471	4.09	3.2	234	1.1	0.3	2.90909	212.727	3.66667	680.727	0.872727	46.4
0	45	45	0	72	1	20.202	1	1	2	0	1	0	0	5	0	2	1	3.527	4.23	3	195	1.2	0.4	2.5	162.5	3	487.5	1	48.3
0	46	46	0	54	0	20.4491	1	1	3	1	3	0	0	1.9	0	1	1	3.035	4.15	4.2	186	2	1	2.1	93	2	390.6	2.1	51.5
1	26	46	0	59	1	22.4059	1	0	3	0	3	0	0	1.8	1	2	1	3.151	3.89	4.2	267	1.3	0.5	3.23077	205.385	2.6	862.615	1.61538	45.4
0	46	46	0	57	1	19.5717	1	1	1	0	2	0	0	0	0	0	0	3.232	3.98	3.4	232	1.1	0.5	3.09091	210.909	2.2	717.091	1.54545	45.3
1	15	46	0	65	1	20.7612	1	1	3	1	2	0	0	2	0	1	1	3.275	3.95	3.6	282	1.2	0.4	3	235	3	846	1.2	45.5
0	46	46	0	74	1	21.0077	1	1	2	0	3	0	0	1.2	0	1	0	3.396	4.24	4.6	254	1.3	0.6	3.53846	195.385	2.16667	898.769	2.12308	48.9
0	46	46	0	66	1	19.5312	0	0	2	0	1	0	0	0.8	0	1	0	3.472	4.48	4	174	1.9	0.8	2.10526	91.5789	2.375	366.316	1.68421	54.3
0	46	46	0	61	1	22.3133	1	1	2	0	2	0	0	0	0	0	0	3.5	4.2	3.4	207	1.3	0.4	2.61538	159.231	3.25	541.385	1.04615	48.5
0	46	46	0	53	1	18.75	1	1	2	0	1	0	0	5.4	1	2	0	3.534	4.16	2.6	165	1.1	0.3	2.36364	150	3.66667	390	0.709091	47.1
0	47	47	0	74	1	22.2656	1	0	2	0	3	0	1	1.6	1	1	1	3.036	3.84	4.9	237	1.7	0.6	2.88235	139.412	2.83333	683.118	1.72941	46.9
0	47	47	0	46	1	25.1429	0	0	1	0	1	0	0	1.2	0	1	1	3.099	3.91	3.7	139	1.9	0.6	1.94737	73.1579	3.16667	270.684	1.16842	48.6
0	47	47	0	62	1	21.9713	1	1	2	0	1	0	0	1	0	1	0	3.198	4.02	4.1	186	1.6	0.6	2.5625	116.25	2.66667	476.625	1.5375	48.2
0	47	47	0	52	1	22.0386	1	0	2	0	1	0	0	1.5	0	1	0	3.387	4.23	3.3	216	1.8	0.6	1.83333	120	3	396	1.1	51.3
0	47	47	0	74	1	23.4375	1	0	2	0	3	0	0	1	1	1	0	3.419	4.11	4.5	237	1.4	0.4	3.21429	169.286	3.5	761.786	1.28571	48.1
0	47	47	0	50	1	18.3391	1	1	3	1	2	0	0	3	1	2	1	3.484	4.26	4.4	135	1.4	0.5	3.14286	96.4286	2.8	424.286	1.57143	49.6
0	47	47	0	72	1	23.1481	1	0	1	0	1	0	0	3	1	2	1	3.534	4.16	3.1	195	1	0.3	3.1	195	3.33333	604.5	0.93	46.6
0	48	48	0	61	1	20.9572	1	1	3	1	3	1	1	3.1	0	2	1	3.256	4.24	5	182	1.5	0.8	3.33333	121.333	1.875	606.667	2.66667	49.9
0	48	48	0	59	1	20.3954	1	1	3	0	2	0	0	0	0	0	0	3.284	3.96	3.9	182	1.2	0.4	3.25	151.667	3	591.5	1.3	45.6
0	48	48	0	66	1	20.2449	1	1	3	0	3	0	1	2	1	2	1	3.315	4.15	4	205	1.3	0.6	3.07692	157.692	2.16667	630.769	1.84615	48
0	48	48	0	55	1	20.5151	0	0	2	0	3	0	1	1.9	0	1	0	3.354	3.96	3.4	158	0.9	0.3	3.77778	175.556	3	596.889	1.13333	44.1
0	48	48	0	64	0	21.6413	0	0	1	0	1	0	0	0	0	0	0	3.385	4.15	4.1	163	1.4	0.5	2.92857	116.429	2.8	477.357	1.46429	48.5
0	48	48	0	59	1	22.4913	0	0	3	1	3	0	0	0	0	0	0	3.464	4.16	3.6	205	1.1	0.4	3.27273	186.364	2.75	670.909	1.30909	47.1
0	48	48	0	71	1	22.3081	1	1	2	0	1	0	0	0	0	0	0	3.473	4.17	3.4	184	1.3	0.4	2.61538	141.538	3.25	481.231	1.04615	48.2
0	48	48	0	58	1	23.939	1	1	3	0	3	0	0	4.2	1	2	1	3.507	4.13	3.2	217	1.2	0.3	2.66667	180.833	4	578.667	0.8	47.3
0	48	48	0	56	1	19.8141	1	1	3	1	3	0	0	4.5	0	1	1	3.538	4.32	4.4	278	1.7	0.5	2.58824	163.529	3.4	719.529	1.29412	51.7
0	49	49	0	64	1	21.2953	1	1	2	0	1	0	0	1.2	0	1	1	3.177	4.23	4.2	240	1.8	0.9	2.33333	133.333	2	560	2.1	51.3
0	49	49	0	51	0	25.8645	1	1	3	1	3	0	1	2	1	1	0	3.286	4.04	3.2	152	1.1	0.5	2.90909	138.182	2.2	442.182	1.45455	45.9
0	50	50	0	70	1	17.9592	1	1	2	0	2	0	0	0.5	1	1	0	2.924	3.56	2.9	204	1.1	0.4	2.63636	185.455	2.75	537.818	1.05455	41.1
0	50	50	0	64	1	20.0773	1	1	3	1	1	0	0	3	0	1	0	3.126	3.94	3.7	209	1.5	0.6	2.46667	139.333	2.5	515.533	1.48	46.9
0	50	50	0	67	1	19.1406	1	1	2	0	2	0	0	0	0	0	0	3.34	4.1	4.7	254	1.4	0.5	3.35714	181.429	2.8	852.714	1.67857	48
0	50	50	0	71	1	22.3081	1	1	2	0	1	0	0	0	0	0	0	3.579	4.21	4.4	184	1.5	0.3	2.93333	122.667	5	539.733	0.88	49.6
0	50	50	0	72	1	20.0288	1	1	2	0	1	0	0	0.4	0	2	0	3.788	4.52	3.1	234	1.2	0.4	2.58333	195	3	604.5	1.03333	51.2
0	51	51	0	61	1	19.257	1	1	1	0	2	0	0	1.3	0	1	0	3.112	4.08	3.5	213	1.9	0.8	1.84211	112.105	2.375	392.368	1.47368	50.3
0	51	51	0	60	1	22.4813	1	0	2	0	3	0	0	0	0	0	0	3.205	3.95	3.8	208	1.6	0.5	2.375	130	3.2	494	1.1875	47.5
0	51	51	0	60	1	22.4813	1	0	2	0	3	0	0	0	0	0	0	3.297	4.13	3.8	208	1.6	0.6	2.375	130	2.66667	494	1.425	49.3
0	51	51	0	75	1	21.9671	1	1	2	0	2	0	0	0	0	0	0	3.374	4.06	3.7	148	1.6	0.4	2.3125	92.5	4	342.25	0.925	48.6
0	51	51	0	51	1	19.9573	1	1	2	0	3	0	1	1.6	0	1	0	3.581	4.29	3.5	141	1.5	0.4	2.33333	94	3.75	329	0.933333	50.4
0	51	51	0	50	0	25.1039	0	0	2	0	2	0	0	0	0	0	0	3.608	4.32	3	175	1.2	0.4	2.5	145.833	3	437.5	1	49.2
0	52	52	0	53	1	23.1405	1	0	3	0	2	0	0	0	0	0	0	3.236	4.14	3.5	211	1.3	0.7	2.69231	162.308	1.85714	568.077	1.88462	47.9
0	52	52	0	60	1	19.0451	0	1	3	0	1	0	0	0	0	0	0	3.333	4.17	5.2	162	1.7	0.6	3.05882	95.2941	2.83333	495.529	1.83529	50.2
0	52	52	0	70	1	20.4491	1	1	2	0	2	0	0	0.6	0	1	0	3.446	4.14	3.2	204	1.4	0.4	2.28571	145.714	3.5	466.286	0.914286	48.4
0	52	52	0	53	1	20.3125	1	1	2	0	2	0	0	0	0	0	0	3.464	4.16	3.1	170	1.3	0.4	2.38462	130.769	3.25	405.385	0.953846	48.1
0	53	53	0	65	1	22.5827	1	1	2	0	1	0	0	0	0	0	0	3.55	4.1	3.2	178	1.3	0.2	2.46154	136.923	6.5	438.154	0.492308	47.5
0	54	54	0	69	1	23.3067	1	1	3	0	3	0	0	2.5	1	1	1	3.013	3.97	4.2	224	1.5	0.8	2.8	149.333	1.875	627.2	2.24	47.2
0	54	54	0	62	1	23.3844	1	1	2	0	2	0	0	0	0	0	0	3.324	4.16	5.4	185	1.4	0.6	3.85714	132.143	2.33333	713.571	2.31429	48.6
0	54	54	0	72	1	19.8413	1	1	3	1	2	0	0	0	0	0	0	3.376	4.14	4.6	188	1.6	0.5	2.875	117.5	3.2	540.5	1.4375	49.4
0	54	54	0	60	1	18.3655	0	0	2	0	2	0	0	0	0	0	0	3.398	4.32	4.1	160	1.5	0.7	2.73333	106.667	2.14286	437.333	1.91333	50.7
0	54	54	0	54	1	20.7612	1	1	3	0	3	0	0	2	0	1	0	3.57	4.2	3.4	130	1.2	0.3	2.83333	108.333	4	368.333	0.85	48
